# Supplementary material for: Quantification of Pseudomonas aeruginosa in multispecies biofilms using PMA-qPCR
Source: PeerJ. 2015 Feb 24;3:e787. doi: 10.7717/peerj.787 (PMC4349053; doi:10.7717/peerj.787)
Supplement: Supplemental Information 1 — Raw data for Fig. 1: Influence PMA on cell viability. [file peerj-03-787-s001.xlsx]

## Sheet: Influence PMA on cell viability
Influence PMA on viability
PMA
SPC (chemscan)	cellnumbers								plate count method	cellnumbers
	1e (25/2)	2e (25/2)	3e (26/2)	4e (26/2)	5e (12/3)					1e (25/2)	2e (25/2)	3e (26/2)	4e (26/2)	5e (12/3)
10^-7	88	78	75	niet gescand	115				10^-7	67	48	60	73	74
10^-8	3	1	23	19	4				10^-8	6	9	19	6	20
10^-9	0	9	0	0	1				10^-9	1	1	4	0	2
average	3.93333e+08	3.29333e+09	1.01667e+09	950000000	850000000				gemiddelde	2270000000	2380000000	6500000000	1330000000	4740000000
						GEMIDDELDE	1.30067e+09								average	3444000000
NO PMA						stdev	1.14025e+09								stdev	2.12121e+09
						sem	5.09936e+08								sem	9.48634e+08
SPC (chemscan)	cellnumbers								plate count method	cellnumbers
	1e (25/2)	2e (25/2)	3e (26/2)	4e (26/2)	5e (12/3)					1e (25/2)	2e (25/2)	3e (26/2)	4e (26/2)	5e (12/3)
10^-7	131	niet gescand	fout	/	15				10^-7	52	43	108	184	80
10^-8	82	68		16	5				10^-8	10	6	150	27	9
10^-9	1	11		0	0				10^-9	1	2	34	3	1
average	3.50333e+09	8900000000		800000000	2.16667e+08				gemiddelde	840000000	1010000000	1.66933e+10	2.51333e+09	900000000
															average	4.39133e+09
						GEMIDDELDE	3355000000								stdev	6.91196e+09
						stdev	3.96426e+09								sem	3.09112e+09
						sem	1.98213e+09
							SPC
						with PMA	1.30067e+09
						without PMA	3355000000
						SEM with	5.09936e+08
						SEM without	1.98213e+09
