# Supplementary material for: Quantification of Pseudomonas aeruginosa in multispecies biofilms using PMA-qPCR
Source: PeerJ. 2015 Feb 24;3:e787. doi: 10.7717/peerj.787 (PMC4349053; doi:10.7717/peerj.787)
Supplement: Supplemental Information 2 — Raw data for Fig. 3: Correlation between DNA concentration and % living cells. [file peerj-03-787-s002.xlsx]

## Sheet: DNA conc en % living cells
Correlation DNA concentration and % living cells (DNA quantification kit PROMEGA)
concentratie DNA stdrdn	0 ng/ml	0,1 ng/ml	1 ng/ml	2 ng/ml	10 ng/ml	20 ng/ml	100 ng/ml	200 ng/ml	2 µg/ml
blanc	5938	5942	5958
standard 100µl	5922	5944	6036	6206	10245	14500	54534	103354	951241
% levende cellen	0	0.1	1	10	50	75	100
zonder PMA (a) 30µl	70541	86633	117872	122679	99494	87172	107973
zonder PMA (b) 30µl	47064	75047	52396	89468	111287	101172	104112
met PMA (a) 30µl	12411	9148	28218	31187	72401	138651	143862
met PMA (b) 30µl	14057	10853	15213	16821	84853	103422	115321
corrected for blanc
zonder PMA (a) 30µl	64601	80693	111932	116739	93554	81232	102033
zonder PMA (b) 30µl	41124	46456	69107	83528	105347	98172	95232
met PMA (a) 30µl	6471	3208	22278	25247	66461	132711	137922
met PMA (b) 30µl	8117	4913	9273	10881	78913	97482	109381
	0 ng/ml	0,1 ng/ml	1 ng/ml	2 ng/ml	10 ng/ml	20 ng/ml	100 ng/ml	200 ng/ml	2 µg/ml
corrected for blanc	5940
standard 100 µl	0	4	96	266	4305	8560	48594	97414	945301
									(100µL --> 30µL)
								x-waarde	y-waarde
								0	0
								0.1	1.2
								1	28.8
								10	1291.5
								100	14578.2
								2	79.8
								20	2568
								200	29224.2
								2000	283590
								slope	0.00705137
								intercept	-0.384146
								R²	0.999993
						% living cells	DNA concentration via y=0,007051374x-0,384145557
					without PMA (a)	0	289.597		without PMA (b)	0	455.142
						0.1	327.194			0.1	568.612
						1	486.915			1	788.89
						10	588.603			10	822.786
						50	742.457			50	659.3
						75	671.132			75	572.413
						100	691.863			100	719.089
					with PMA (a)	0	45.2453		with PMA (b)	0	56.8519
						0.1	22.2367			0.1	34.2593
						1	156.706			1	65.0032
						10	177.642			10	76.3419
						50	468.257			50	556.061
						75	935.411			75	686.998
						100	972.155			100	770.902
						average with PMA			average without PMA
						0	51.0486		372.369
						0.1	28.248		447.903
						1	110.855		637.903
						10	126.992		705.695
						50	512.159		700.879
						75	811.204		621.773
						100	871.529		705.476
