# Supplementary material for: Quantification of Pseudomonas aeruginosa in multispecies biofilms using PMA-qPCR
Source: PeerJ. 2015 Feb 24;3:e787. doi: 10.7717/peerj.787 (PMC4349053; doi:10.7717/peerj.787)
Supplement: Supplemental Information 5 — Raw data for Fig. 7/ Table 1: Cq values with and without treatment with colistin, levofloxacin and tobramycin. [file peerj-03-787-s005.xlsx]

## Sheet: overview Cq after treatment
average Cq values (BioRad)
levofloxacine
		with PMA	without PMA		stdev	stdev						with PMA	without PMA
P. aeruginosa multi	ctrl	12.7894	13.5788		0.938088	1.38641		multispecies biofilm		colistin	ctrl	15.1306	14.2589	0.285332	0.247403
	levofloxacin	16.7053	15.151		0.941652	0.397948					test	20.39	17.3114	0.595858	0.265153
P. aeruginosa mono	ctrl	14.7971	12.0413		0.297478	0.628187				levofloxacin	ctrl	12.7894	13.5788	0.382973	0.565998
	levofloxacin	21.2945	15.1267		0.910466	0.78802					test	16.7053	15.151	0.384428	0.162462
										tobramycin	ctrl	15.04	14.3	0.304988	0.446119
					SEM	SEM					test	14.84	13.62	0.468223	0.437319
					0.382973	0.565998		monospecies biofilm		colistin	ctrl	15.98	14.2589	0.345043	0.470372
					0.384428	0.162462					test	18.18	17.3114	0.609817	0.277696
					0.148739	0.314093				levofloxacin	ctrl	14.7971	12.0413	0.148739	0.314093
					0.455233	0.39401					test	21.2945	15.1267	0.455233	0.39401
										tobramycin	ctrl	12.46	11.46	0.444981	0.433106
colistine											test	12.7	10.92	0.285157	0.178611
		with PMA	without PMA		stdev	stdev
P. aeruginosa multi	ctrl	15.1306	14.2589		0.698917	0.606011
	colistin	20.39	17.3114		1.45955	0.649489
P. aeruginosa mono	ctrl	15.98	11.9066		0.84518	1.15217
	colistin	18.18	13.844		1.49374	0.680214						log cells/ml via equation	cells/ml	cells/biofilm	log cells/biofilm
								multispecies biofilm		colistin	ctrl	8.97888	9.52535e+08	1.90507e+08	8.27991
					SEM	SEM					test	7.70558	5.07669e+07	1.01534e+07	7.00661
					0.285332	0.247403				levofloxacin	ctrl	9.54568	3.51298e+09	7.02597e+08	8.84671
					0.595858	0.265153					test	8.59765	3.95961e+08	7.91922e+07	7.89868
					0.345043	0.470372				tobramycin	ctrl	9.00082	1.00188e+09	2.00376e+08	8.30185
					0.609817	0.277696					test	9.04924	1.12005e+09	2.24009e+08	8.35027
								monospecies biofilm		colistin	ctrl	8.77324	5.93256e+08	1.18651e+08	8.07427
											test	8.24062	1.74029e+08	3.48058e+07	7.54165
tobramycine										levofloxacin	ctrl	9.05963	1.14718e+09	2.29436e+08	8.36066
		with PMA	without PMA		stdev	stdev					test	7.4866	3.0662e+07	6.13239e+06	6.78763
multispecies biofilm	ctrl	15.04	14.3		0.747066	1.09276				tobramycin	ctrl	9.62543	4.22118e+09	8.44236e+08	8.92646
	tobramycin	14.84	13.62		1.14691	1.07121					test	9.56733	3.69258e+09	7.38516e+08	8.86836
monospecies biofilm	ctrl	12.46	11.46		0.889962	0.866213
	tobramycin	12.7	10.92		0.570313	0.357222
					SEM	SEM
					0.304988	0.446119
					0.468223	0.437319
					0.444981	0.433106
					0.285157	0.178611

## Sheet: colistin
	polymicrobial biofilm with PMA						poly without PMA					SPSS		p-waarde = 0,016
												DCt poly	group	Mann Whitney
	controle		test				controle		test			2.37561	1
	15.7124		18.088				15.013		16.5153			5.75755	1
	15.0088		20.7663				13.5205		17.5229			6.7683	1
	14.1678		20.9361				14.3632		17.838			2.07681	1
	15.8106		17.8874				14.6141		16.4548			6.00306	1
	14.8457		20.8487				13.5353		17.796			6.42884	1
	14.246		20.6749				14.5071		17.7413			DCt mono
												11.1979	2
gemiddelden	14.9652		19.8669				14.2589		17.3114			6.90749	2
DCt (test-ctrl)		4.9017						3.05251				6.85938	2
												10.8196	2
												6.74158	2
												6.01442	2
	monomicrobial biofilm with PMA						mono without PMA
	controle		test				controle		test
	10.7125		21.9104				11.729		14.1973
	12.264		19.1715				10.5648		12.9374
	12.1361		18.9955				11.6108		14.7809
	11.1191		21.9387				13.7683		13.2026
	12.1898		18.9314				11.0924		14.1216
	13.0313		19.0457				12.6742		13.8241
gemiddelden	11.9088		19.9989				11.9066		13.844
DCt (test-ctrl)		8.09007				met PMA		1.9374
					multi	15.1306	ctrl
						20.3907	test
		ctrl	colistine		mono	15.9829	ctrl
poly	PMA	15.1306	20.39			18.1765	test
	zonder PMA	14.2589	17.3114
mono	PMA	15.98	18.18
	zonder PMA	11.9066	13.844
		with PMA	without PMA		stdev	stdev
P. aeruginosa multi	ctrl	15.1306	14.2589		0.698917	0.606011
	colistin	20.39	17.3114		1.45955	0.649489
P. aeruginosa mono	ctrl	15.98	11.9066		0.84518	1.15217
	colistin	18.18	13.844		1.49374	0.680214
					SEM	SEM
					0.285332	0.247403
					0.595858	0.265153
					0.345043	0.470372
					0.609817	0.277696
			Ct	log cfu (formula figure 5)		Dlog
	poly ctrl met PMA		15.1306	8.97888		1.2733			DCt mono	2.2
	poly test met PMA		20.39	7.70558
	mono ctrl met PMA		15.98	8.77324		0.53262			DCt poly	5.2594
	mono test met PMA		18.18	8.24062
					per ml	per biofilm	log/biofilm	Dlog
				poly ctrl	9.52535e+08	1.90507e+08	8.27991	1.2733
				poly test	5.07669e+07	1.01534e+07	7.00661
				mono ctrl	5.93256e+08	1.18651e+08	8.07427	0.53262
				mono test	1.74029e+08	3.48058e+07	7.54165

## Sheet: levofloxacin
	polymicrobial biofilm with PMA							poly zonder PMA				SPSS		p-value = 0,033
												DCt poly	groep	Mann Whitney
	controle		test		verschil in log			controle		test		5.27628	1
	11.7581		17.0344		0			12.6164		14.9523		3.64879	1
	13.1386		16.7874		0			13.3945		15.5357			1
			15.9645					15.2948		15.2325		4.10922	1
	12.3489		16.4581		0			12.7188		14.6085		4.41236	1
	13.9121		18.3245		0			12.1551		15.6529			1
			15.6627					15.2933		14.9241		DCt mono
												7.09661	2
average	12.7894		16.7053					13.5788		15.151		4.90988	2
DCt (test-ctrl)		3.91583							1.57221			8.7637	2
												6.87342	2
												6.88114	2
												5.04294	2
	monomicrobial biofilm with PMA							mono zonder PMA
	controle		test					controle		test
	14.358		19.1497		0	mono test		11.5353		15.8648
	15.153		19.4681		0	21.4546		11.9245		15.4069
	14.653		17.5366		0	20.0629		11.6926		14.9106
	14.7769		19.1705		0	23.4167		12.3017		15.5539
	15.1094		19.0192		0	21.6503		13.191		15.3768
	14.732		17.3917		0	21.9906		11.6029		13.6469
						19.775
average	14.7971		21.2945			23.4014		12.0413		15.1267
DCt (test-ctrl)		6.49745				21.5781			3.08531
						19.3587
						20.2568
		ctrl	levofloxacin
poly	PMA	12.7894	16.7053
mono	PMA	14.7971	21.2945
		with PMA	without PMA		stdev	stdev
P. aeruginosa multi	ctrl	12.7894	13.5788		0.938088	1.38641
	levofloxacin	16.7053	15.151		0.941652	0.397948
P. aeruginosa mono	ctrl	14.7971	12.0413		0.297478	0.628187
	levofloxacin	21.2945	15.1267		0.910466	0.78802
					SEM	SEM					DCt mono	6.49745
					0.382973	0.565998
					0.384428	0.162462
					0.148739	0.314093					DCt poly	3.91583
					0.455233	0.39401
			Ct	log cfu (via figure 5)		Dlog
	poly ctrl met PMA		12.7894	9.54568		0.948024
	poly test met PMA		16.7053	8.59765
	mono ctrl met PMA		14.7971	9.05963		1.57303
	mono test met PMA		21.2945	7.4866
						p = 0,033
					cells/ml	cells/biofilm	log cfu/biofilm	Dlog
				poly ctrl	3.51298e+09	7.02597e+08	8.84671
				poly test	3.95961e+08	7.91922e+07	7.89868	0.948024
				mono ctrl	1.14718e+09	2.29436e+08	8.36066	1.57303
				mono test	3.0662e+07	6.13239e+06	6.78763

## Sheet: tobramycin
	polymicrobial biofilm with PMA						poly with PMA					SPSS		p-value = 0,423
												DCt poly	groep	Mann Whitney
	controle		test				controle		test			-0.523997	1
	14.0899		13.5659				12.6688		11.9375			-0.399397	1
	15.6812		15.2818				14.6411		13.9657			0.95857	1
	14.8953		15.8538				15.2312		14.424			-1.06913	1
	14.3134		13.2443				13.1991		12.6401			-0.725665	1
	15.9717		15.246				14.9482		14.2339			0.565024	1
	15.2847		15.8497				15.1334		14.5165			DCt mono
												-0.671391	2
gemiddelden	15.0394		14.8403				14.3036		13.6196			0	2
DCt (test-ctrl)		-0.1991						-0.684011				2.00666	2
												-0.442209	2
												0	2
												0.0609213	2
	monomicrobial biofilm with PMA						mono without PMA
	controle		test				controle		test
	12.7403		12.0689				12.005		10.5989
	11.1562		13.1629				10.4545		11.1328
	12.8164		12.3742				12.3383		10.6402
	13.1462		13.2071				11.0459		11.3151
gemiddelden	12.4648		12.7033				11.4609		10.9217
DCt (test-ctrl)		0.238495						-0.53922
		ctrl	colistin
poly	with PMA	15.0394	14.8403								PMA mono test - no PMA mono test					p = 0,021
	zonder PMA	14.3036	13.6196								PMA mono ctrl - no PMA mono control					p = 0,083
mono	with PMA	12.4648	12.7033								PMA poly test - no PMA poly test					p = 0,109
	zonder PMA	11.4609	10.9217								PMA poly control - no PMA poly control					p = 0,262
		with PMA	without PMA		stdev	stdev
multispecies biofilm	ctrl	15.04	14.3		0.747066	1.09276
	tobramycin	14.84	13.62		1.14691	1.07121
monospecies biofilm	ctrl	12.46	11.46		0.889962	0.866213
	tobramycin	12.7	10.92		0.570313	0.357222
					SEM	SEM					DCt mono	0.24
					0.304988	0.446119
					0.468223	0.437319
					0.444981	0.433106					DCt poly	-0.2
					0.285157	0.178611
			Ct	log cfu via figure 5		Dlog
	poly ctrl met PMA		15.04	9.00082		-0.04842
	poly test met PMA		14.84	9.04924
	mono ctrl met PMA		12.46	9.62543		0.058104
	mono test met PMA		12.7	9.56733
					cells/ml	cells/biofilm	log cfu/biofilm	Dlog
				poly ctrl	1.00188e+09	2.00376e+08	8.30185
				poly test	1.12005e+09	2.24009e+08	8.35027	-0.04842
				mono ctrl	4.22118e+09	8.44236e+08	8.92646	0.058104
				mono test	3.69258e+09	7.38516e+08	8.86836
